# Supplementary material for: HTS and PCR Methods Are the Most Used in the Diagnosis of Aspergillosis: Advantages over Other Molecular Methods
Source: J Fungi (Basel). 2025 Oct 6;11(10):720. doi: 10.3390/jof11100720 (PMC12565454; doi:10.3390/jof11100720)
Supplement: Supplementary file 1 [file jof-11-00720-s001.zip]

Archive with 2 entries (2 files):
- table 1.pdf
- table 2.pdf
